# Supplementary material for: Novel bi-allelic variants of CHMP1A contribute to pontocerebellar hypoplasia type 8: additional clinical and genetic evidence
Source: Front Neurol. 2023 Sep 18;14:1228218. doi: 10.3389/fneur.2023.1228218 (PMC10544971; doi:10.3389/fneur.2023.1228218)
Supplement: Supplementary file 1 [file Table_1.xlsx]

## Sheet: Variants and phenotype
Supplementary Table 1 Summary of reported variants in CHMP1A associated with disorders.
Variant	Phenotype	Artical
Exon 1 deletion region	Pontocerebellar hypoplasia	This presentation
c.28-13G>A	Pontocerebellar hypoplasia & microcephaly	Mochida (2012) Nat Genet
	Intellectual disability	Kahrizi(2019) ClinGenet
c.32C>T	Parkinson disease	Gialluisi (2021) Mol Neurodegener
c.53T>C	Pontocerebellar hypoplasia	This presentation
c.88C>T	Pontocerebellar hypoplasia & microcephaly	Mochida (2012) Nat Genet
c.92C>T	Parkinson disease	Gialluisi (2021) Mol Neurodegener
c.160C>T	Autism spectrum disorder	Lim (2017) Nat Neurosci
	Autism spectrum disorder	Turner (2019) Am J Hum Genet
c.190C>T	Parkinson disease	Gialluisi (2021) Mol Neurodegener
c.197C>T	Parkinson disease	Gialluisi (2021) Mol Neurodegener
c.202C>T	Autism spectrum disorder	Iossifov (2014) Nature
		Lim (2017) Nat Neurosci
c.203G>A	Autism spectrum disorder	Lim (2017) Nat Neurosci
c.241A>T	Parkinson disease	Gialluisi (2021) Mol Neurodegener
c.380C>T	Parkinson disease	Gialluisi (2021) Mol Neurodegener
